# Supplementary material for: Rating the quality of a body of evidence on the effectiveness of health and social interventions: A systematic review and mapping of evidence domains
Source: Res Synth Methods. 2018 Mar 2;9(2):224–42. doi: 10.1002/jrsm.1290 (PMC6001464; doi:10.1002/jrsm.1290)
Supplement: Supplementary file 1 — File S1. Review protocol File S2. Specification of the evidence domains in the included evidence rating systems [file JRSM-9-224-s001.zip]

Archive with 2 entries (2 files):
- Supplementary File 1.docx
- Supplementary File 2.docx
